# Supplementary material for: Mechanobiological and Molecular Alterations in the Aging Dentin–Pulp Complex
Source: Life (Basel). 2026 May 20;16(5):844. doi: 10.3390/life16050844 (PMC13208254; doi:10.3390/life16050844)
Supplement: Supplementary file 1 [file life-16-00844-s001.zip]

Archive with 1 entries (1 files):
- life-4273512-suplementary.pdf
